# Supplementary material for: Death-Associated Protein Kinase 1 Inhibits Progression of Thyroid Cancer by Regulating Stem Cell Markers
Source: Cells. 2021 Nov 3;10(11):2994. doi: 10.3390/cells10112994 (PMC8616132; doi:10.3390/cells10112994)
Supplement: Supplementary file 1 [file cells-10-02994-s001.zip]

Archive with 1 entries (1 files):
- cells-1439841-supplementary.pdf
